# Supplementary material for: Circulating Neutrophils Do Not Predict Subclinical Coronary Artery Disease in Women with Former Preeclampsia
Source: Cells. 2020 Feb 18;9(2):468. doi: 10.3390/cells9020468 (PMC7072843; doi:10.3390/cells9020468)
Supplement: Supplementary file 1 [file cells-09-00468-s001.zip]

Archive with 2 entries (2 files):
- Supplemental material_Neutro_Crew_R1.pdf
- Supplementary list of QoH and Crew researchers.pdf
